# Supplementary material for: Developmental responses of bread wheat to changes in ambient temperature following deletion of a locus that includes FLOWERING LOCUS T1
Source: Plant Cell Environ. 2018 Feb 7;41(7):1715–25. doi: 10.1111/pce.13130 (PMC6033019; doi:10.1111/pce.13130)
Supplement: Supplementary file 1 — Figure S1: Flowering time under different ambient temperatures Figure S2: Gene expression of activators in flowering regulation Figure S3: Gene expression of FT genes in FT‐B1 NILs Figure S4: FT alleles in the Paragon cultivar Table S1: Oligonucleotides used for determining the extent of the FT‐B1 deletion Table S2: List of all predicted genes and gene models within the deleted region of 7BS from the IWGSC alignment Table S3: Oligonucleotides used in Q‐PCR analysis [file PCE-41-1715-s001.zip]

Archive with 5 entries (5 files):
- Supplementary Figure 4.docx
- Supplementary information.docx
- Supplementary Table 1.xlsx
- Supplementary Table 2.xlsx
- Supplementary Table 3 .xlsx
