# Supplementary material for: Developmental responses of bread wheat to changes in ambient temperature following deletion of a locus that includes FLOWERING LOCUS T1
Source: Plant Cell Environ. 2018 Feb 7;41(7):1715–25. doi: 10.1111/pce.13130 (PMC6033019; doi:10.1111/pce.13130)
Supplement: Supplementary file 1 — Figure S1: Flowering time under different ambient temperatures Figure S2: Gene expression of activators in flowering regulation Figure S3: Gene expression of FT genes in FT‐B1 NILs Figure S4: FT alleles in the Paragon cultivar Table S1: Oligonucleotides used for determining the extent of the FT‐B1 deletion Table S2: List of all predicted genes and gene models within the deleted region of 7BS from the IWGSC alignment Table S3: Oligonucleotides used in Q‐PCR analysis [file PCE-41-1715-s001.zip › Supplementary Table 1.xlsx]

## Sheet: Sheet1
Brachypodium gene	Rice gene	Wheat gene	Primer 5'-3'	Annealing temperature	Deleted
Bradi1g48460		TRIAE_CS42_7BS_TGACv1_594211_AA1956700	GACGTTGAAATCAAGGAGAAGCTG		No
			CCCCTACTCTATTTGCTTCTCTAC	60C
Bradi1g48470		TRIAE_CS42_7BS_TGACv1_592819_AA1944600	GACTTCTATGCTGGAGAGGGT		No
			CATTATCAGATATGGATAAACGAC	55C
Bradi1g48477		TRIAE_CS42_7BS_TGACv1_592819_AA1944650	GGTATTATGTTTTTCAATGGACTTGGG		No
			GTTACAAGTCTTATGTGGCATTTGAATGG	65C
Bradi1g48477	Os06g06770	TRIAE_CS42_7BS_TGACv1_592819_AA1944650	CCAGAACTGTTGTTAACCCTTTGTTTA		No
			CCCAAGTCCATTGAAAAACATAATACCA	55C
Bradi1g48510	Os06g06760	TRIAE_CS42_7BS_TGACv1_593621_AA1953200	CAAGGAGAATGTTGGCAGGCTG		No
			GCGATGCTTGTCTATGAGTCCTTG	65C
Bradi1g48730			GAGGAACTAGGGTGACTGTGATG		Yes
			GTCTGCTATGGGAAAAACAGGG	62C
Bradi1g48770		TRIAE_CS42_7BS_TGACv1_592940_AA1946570	GCTGATGGAGAAGGATGGT		Yes
			AAATGGATCGAATGGAGTAGC	60C
Bradi1g48810		TRIAE_CS42_7BS_TGACv1_592091_AA1930330	CTCCCGTCGGCAGTGTAGAGC		Yes
			GCATCACATTATTTGCCAGCAATTCAC	68C
Bradi1g48830 (FT1)	Os06g06780 (FT1)	TRIAE_CS42_7BS_TGACv1_595178_AA1958810 (FT-B1)			Yes
	Os06g05830	TRIAE_CS42_7BS_TGACv1_592830_AA1944910	GTTTGCTTCTGATCTTGTGCCATC		Yes
			AGCTATATAACCAACCTCCTCACCA	64C
	Os06g05800	TRIAE_CS42_7BS_TGACv1_591949_AA1926390	TGTGCTTGTCGGTTTGTTGACTC		Yes
			CTGGTTCTCATATATTTCGATAAAGAATAC	60C
		TRIAE_CS42_7BS_TGACv1_592660_AA1942610	GACAAGGAAGAATCTATATGC		Yes
			TCAACATCTGTAGTTGGTCC	55C
