# Supplementary material for: Developmental responses of bread wheat to changes in ambient temperature following deletion of a locus that includes FLOWERING LOCUS T1
Source: Plant Cell Environ. 2018 Feb 7;41(7):1715–25. doi: 10.1111/pce.13130 (PMC6033019; doi:10.1111/pce.13130)
Supplement: Supplementary file 1 — Figure S1: Flowering time under different ambient temperatures Figure S2: Gene expression of activators in flowering regulation Figure S3: Gene expression of FT genes in FT‐B1 NILs Figure S4: FT alleles in the Paragon cultivar Table S1: Oligonucleotides used for determining the extent of the FT‐B1 deletion Table S2: List of all predicted genes and gene models within the deleted region of 7BS from the IWGSC alignment Table S3: Oligonucleotides used in Q‐PCR analysis [file PCE-41-1715-s001.zip › Supplementary Table 2.xlsx]

## Sheet: Sheet1
Gene start	Gene end	Strand direction	Gene identity
32905	36773	-	TRIAE_CS42_7BS_TGACv1_592267_AA1934730.1.mrna1
43222	51426	-	TRIAE_CS42_7BS_TGACv1_592267_AA1934720.1.mrna1
62135	70555	-	TRIAE_CS42_7BS_TGACv1_592267_AA1934710.1.mrna1
84569	86193	+	TRIAE_CS42_7BS_TGACv1_592267_AA1934700.1.mrna1
113161	115233	+	TRIAE_CS42_7BS_TGACv1_592267_AA1934690.1.mrna1
114785	120105	-	TRIAE_CS42_7BS_TGACv1_592267_AA1934680.1.mrna1
120946	122300	+	TRIAE_CS42_7BS_TGACv1_592267_AA1934670.1.mrna1
123706	125954	+	TRIAE_CS42_7BS_TGACv1_592267_AA1934660.1.mrna1
128466	129078	+	TRIAE_CS42_7BS_TGACv1_592267_AA1934650.1.mrna1
256694	266996	-	TRIAE_CS42_7BS_TGACv1_594073_AA1955970.1.mrna1
256917	261099	+	TRIAE_CS42_7BS_TGACv1_594073_AA1956000.1.mrna1
261187	262825	+	TRIAE_CS42_7BS_TGACv1_594073_AA1955990.1.mrna1
263847	265506	+	TRIAE_CS42_7BS_TGACv1_594073_AA1955980.1.mrna1
267301	269856	-	TRIAE_CS42_7BS_TGACv1_594073_AA1955960.1.mrna1
287165	292417	+	TRIAE_CS42_7BS_TGACv1_594497_AA1957730.1.mrna1
421673	425808	+	TRIAE_CS42_7BS_TGACv1_593521_AA1952180.1.mrna1
426136	431758	-	TRIAE_CS42_7BS_TGACv1_593521_AA1952190.1.mrna1
430931	433515	+	TRIAE_CS42_7BS_TGACv1_593521_AA1952200.1.mrna1
603057	606752	+	TRIAE_CS42_7BS_TGACv1_593783_AA1954430.1.mrna1
640835	642813	+	TRIAE_CS42_7BS_TGACv1_592402_AA1937470.1.mrna1
672278	692318	-	TRIAE_CS42_7BS_TGACv1_592402_AA1937460.1.mrna1
736110	736883	-	TRIAE_CS42_7BS_TGACv1_592402_AA1937450.1.mrna1
742943	745042	-	TRIAE_CS42_7BS_TGACv1_592402_AA1937440.1.mrna1
781554	782958	-	TRIAE_CS42_7BS_TGACv1_594602_AA1957960.1.mrna1
801024	802022	+	TRIAE_CS42_7BS_TGACv1_592660_AA1942660.1.mrna1
802039	805957	-	TRIAE_CS42_7BS_TGACv1_592660_AA1942650.1.mrna1
806088	810217	-	TRIAE_CS42_7BS_TGACv1_592660_AA1942640.1.mrna1
828146	832564	-	TRIAE_CS42_7BS_TGACv1_592660_AA1942630.1.mrna1
832630	835304	-	TRIAE_CS42_7BS_TGACv1_592660_AA1942620.1.mrna1
848002	850379	+	TRIAE_CS42_7BS_TGACv1_592660_AA1942610.1.mrna1
854344	857984	+	TRIAE_CS42_7BS_TGACv1_592660_AA1942600.1.mrna1
885338	891215	-	TRIAE_CS42_7BS_TGACv1_592660_AA1942590.1.mrna1
979510	990576	+	TRIAE_CS42_7BS_TGACv1_592414_AA1937620.1.mrna1
993033	994591	-	TRIAE_CS42_7BS_TGACv1_592414_AA1937630.1.mrna1
1017682	1018786	+	TRIAE_CS42_7BS_TGACv1_592414_AA1937640.1.mrna1
1020522	1022061	+	TRIAE_CS42_7BS_TGACv1_592414_AA1937650.1.mrna1
1027391	1030684	-	TRIAE_CS42_7BS_TGACv1_592414_AA1937660.1.mrna1
1031177	1040444	-	TRIAE_CS42_7BS_TGACv1_592414_AA1937670.1.mrna1
1065003	1069431	-	TRIAE_CS42_7BS_TGACv1_592414_AA1937680.1.mrna1
1099730	1103871	-	TRIAE_CS42_7BS_TGACv1_592414_AA1937690.1.mrna1
1101089	1103954	+	TRIAE_CS42_7BS_TGACv1_592414_AA1937700.1.mrna1
1148044	1148693	+	TRIAE_CS42_7BS_TGACv1_594052_AA1955770.1.mrna1
1154155	1155583	+	TRIAE_CS42_7BS_TGACv1_594052_AA1955780.1.mrna1
1203207	1208565	-	TRIAE_CS42_7BS_TGACv1_594155_AA1956380.1.mrna1
1251620	1253318	+	TRIAE_CS42_7BS_TGACv1_592226_AA1933660.1.mrna1
1254294	1261602	-	TRIAE_CS42_7BS_TGACv1_592226_AA1933670.1.mrna1
1269061	1269595	+	TRIAE_CS42_7BS_TGACv1_592226_AA1933680.1.mrna1
1269061	1276537	-	TRIAE_CS42_7BS_TGACv1_592226_AA1933690.1.mrna1
1277252	1280640	-	TRIAE_CS42_7BS_TGACv1_592226_AA1933700.1.mrna1
1300979	1303032	+	TRIAE_CS42_7BS_TGACv1_592226_AA1933710.1.mrna1
1304609	1309423	+	TRIAE_CS42_7BS_TGACv1_592226_AA1933720.1.mrna1
1310233	1327599	+	TRIAE_CS42_7BS_TGACv1_592226_AA1933730.1.mrna1
1331459	1332121	+	TRIAE_CS42_7BS_TGACv1_592226_AA1933740.1.mrna1
1335030	1336058	-	TRIAE_CS42_7BS_TGACv1_592226_AA1933750.1.mrna1
1339844	1353146	+	TRIAE_CS42_7BS_TGACv1_592226_AA1933760.1.mrna1
1364405	1365119	+	TRIAE_CS42_7BS_TGACv1_592226_AA1933770.1.mrna1
1375598	1376637	-	TRIAE_CS42_7BS_TGACv1_592226_AA1933780.1.mrna1
1436944	1438058	+	TRIAE_CS42_7BS_TGACv1_594198_AA1956600.1.mrna1
1482185	1483403	+	TRIAE_CS42_7BS_TGACv1_592111_AA1930830.1.mrna1
1510000	1510727	-	TRIAE_CS42_7BS_TGACv1_592111_AA1930820.1.mrna1
1516134	1516682	+	TRIAE_CS42_7BS_TGACv1_592111_AA1930810.1.mrna1
1517654	1518454	+	TRIAE_CS42_7BS_TGACv1_592111_AA1930800.1.mrna1
1519294	1520242	+	TRIAE_CS42_7BS_TGACv1_592111_AA1930790.1.mrna1
1697500	1697978	+	TRIAE_CS42_7BS_TGACv1_592403_AA1937500.1.mrna1
1697995	1698529	-	TRIAE_CS42_7BS_TGACv1_592403_AA1937490.1.mrna1
1773871	1774515	+	TRIAE_CS42_7BS_TGACv1_601717_AA1959660.1.mrna1
1806865	1815479	-	TRIAE_CS42_7BS_TGACv1_592243_AA1934240.1.mrna1
1846993	1847706	-	TRIAE_CS42_7BS_TGACv1_592243_AA1934230.1.mrna1
1848697	1851912	+	TRIAE_CS42_7BS_TGACv1_592243_AA1934220.1.mrna1
1852046	1852932	-	TRIAE_CS42_7BS_TGACv1_592243_AA1934210.1.mrna1
1861079	1875950	-	TRIAE_CS42_7BS_TGACv1_592243_AA1934200.1.mrna1
1938915	1940375	+	TRIAE_CS42_7BS_TGACv1_592243_AA1934190.1.mrna1
2074635	2077002	+	TRIAE_CS42_7BS_TGACv1_593908_AA1955050.1.mrna1
2098403	2102181	+	TRIAE_CS42_7BS_TGACv1_594373_AA1957290.1.mrna1
2131675	2133248	+	TRIAE_CS42_7BS_TGACv1_592872_AA1945540.1.mrna1
2146526	2148981	-	TRIAE_CS42_7BS_TGACv1_592872_AA1945550.1.mrna1
2324584	2325362	-	TRIAE_CS42_7BS_TGACv1_592382_AA1937070.1.mrna1
2328184	2329282	-	TRIAE_CS42_7BS_TGACv1_592382_AA1937080.1.mrna1
2334093	2335667	+	TRIAE_CS42_7BS_TGACv1_592382_AA1937090.1.mrna1
2434057	2434769	-	TRIAE_CS42_7BS_TGACv1_592122_AA1931200.1.mrna1
2479986	2482430	-	TRIAE_CS42_7BS_TGACv1_592122_AA1931190.1.mrna1
2484627	2485440	-	TRIAE_CS42_7BS_TGACv1_592122_AA1931180.1.mrna1
2485496	2486860	-	TRIAE_CS42_7BS_TGACv1_592122_AA1931170.1.mrna1
2491368	2494898	+	TRIAE_CS42_7BS_TGACv1_592122_AA1931160.1.mrna1
2499966	2513251	+	TRIAE_CS42_7BS_TGACv1_592122_AA1931150.1.mrna1
2561726	2563687	-	TRIAE_CS42_7BS_TGACv1_592122_AA1931140.1.mrna1
2570248	2573072	+	TRIAE_CS42_7BS_TGACv1_592122_AA1931130.1.mrna1
2661953	2664444	+	TRIAE_CS42_7BS_TGACv1_591949_AA1926320.1.mrna1
2664864	2666582	-	TRIAE_CS42_7BS_TGACv1_591949_AA1926330.1.mrna1
2748833	2750787	+	TRIAE_CS42_7BS_TGACv1_591949_AA1926340.1.mrna1
2750790	2753727	-	TRIAE_CS42_7BS_TGACv1_591949_AA1926350.1.mrna1
2758364	2759069	+	TRIAE_CS42_7BS_TGACv1_591949_AA1926360.1.mrna1
2759644	2766642	+	TRIAE_CS42_7BS_TGACv1_591949_AA1926370.1.mrna1
2784355	2786485	+	TRIAE_CS42_7BS_TGACv1_591949_AA1926380.1.mrna1
2887917	2888844	+	TRIAE_CS42_7BS_TGACv1_592830_AA1944850.1.mrna1
2889788	2895716	-	TRIAE_CS42_7BS_TGACv1_592830_AA1944860.1.mrna1
2906373	2908709	+	TRIAE_CS42_7BS_TGACv1_592830_AA1944870.1.mrna1
2910867	2919801	-	TRIAE_CS42_7BS_TGACv1_592830_AA1944880.1.mrna1
2931305	2932207	-	TRIAE_CS42_7BS_TGACv1_592830_AA1944900.1.mrna1
2932988	2941958	+	TRIAE_CS42_7BS_TGACv1_592830_AA1944910.1.mrna1
2944123	2948056	-	TRIAE_CS42_7BS_TGACv1_592830_AA1944920.1.mrna1
3015410	3018351	-	TRIAE_CS42_7BS_TGACv1_593287_AA1950180.1.mrna1
3086239	3087753	-	TRIAE_CS42_7BS_TGACv1_593645_AA1953440.1.mrna1
3087944	3089952	+	TRIAE_CS42_7BS_TGACv1_593645_AA1953430.1.mrna1
3092719	3093573	-	TRIAE_CS42_7BS_TGACv1_593645_AA1953420.1.mrna1
3094489	3095108	-	TRIAE_CS42_7BS_TGACv1_593645_AA1953410.1.mrna1
3142217	3151018	-	TRIAE_CS42_7BS_TGACv1_592602_AA1941180.1.mrna1
3170818	3174909	+	TRIAE_CS42_7BS_TGACv1_592602_AA1941190.1.mrna1
3176408	3178592	+	TRIAE_CS42_7BS_TGACv1_592602_AA1941200.1.mrna1
3178741	3184137	-	TRIAE_CS42_7BS_TGACv1_592602_AA1941210.1.mrna1
3329342	3333166	+	TRIAE_CS42_7BS_TGACv1_592358_AA1936360.1.mrna1
3336701	3339025	+	TRIAE_CS42_7BS_TGACv1_592358_AA1936370.1.mrna1
3340863	3342561	-	TRIAE_CS42_7BS_TGACv1_592358_AA1936380.1.mrna1
3362832	3364556	+	TRIAE_CS42_7BS_TGACv1_592358_AA1936390.1.mrna1
3504338	3505978	+	TRIAE_CS42_7BS_TGACv1_591843_AA1923310.1.mrna1
3539933	3541727	+	TRIAE_CS42_7BS_TGACv1_591843_AA1923320.1.mrna1
3684080	3689429	+	TRIAE_CS42_7BS_TGACv1_591843_AA1923330.1.mrna1
3694859	3696537	-	TRIAE_CS42_7BS_TGACv1_591843_AA1923340.1.mrna1
3699817	3701864	-	TRIAE_CS42_7BS_TGACv1_591843_AA1923350.1.mrna1
3716280	3718203	+	TRIAE_CS42_7BS_TGACv1_591843_AA1923360.1.mrna1
3721640	3722114	+	TRIAE_CS42_7BS_TGACv1_591843_AA1923370.1.mrna1
3847239	3853866	+	TRIAE_CS42_7BS_TGACv1_594550_AA1957880.1.mrna1
3851630	3854048	-	TRIAE_CS42_7BS_TGACv1_594550_AA1957870.1.mrna1
3866789	3867147	+	TRIAE_CS42_7BS_TGACv1_594681_AA1958200.1.mrna1
3881950	3883777	+	TRIAE_CS42_7BS_TGACv1_592333_AA1935820.1.mrna1
3894463	3896656	-	TRIAE_CS42_7BS_TGACv1_592333_AA1935830.1.mrna1
3900304	3903373	-	TRIAE_CS42_7BS_TGACv1_592333_AA1935840.1.mrna1
4004971	4012898	+	TRIAE_CS42_7BS_TGACv1_592333_AA1935850.1.mrna1
4087056	4088690	+	TRIAE_CS42_7BS_TGACv1_592901_AA1946010.1.mrna1
4088746	4093165	+	TRIAE_CS42_7BS_TGACv1_592901_AA1946020.1.mrna1
4093671	4099604	+	TRIAE_CS42_7BS_TGACv1_592901_AA1946030.1.mrna1
4137495	4140424	-	TRIAE_CS42_7BS_TGACv1_592177_AA1932590.1.mrna1
4145509	4149920	+	TRIAE_CS42_7BS_TGACv1_592177_AA1932580.1.mrna1
4201908	4206373	-	TRIAE_CS42_7BS_TGACv1_592177_AA1932570.1.mrna1
4208714	4209408	+	TRIAE_CS42_7BS_TGACv1_592177_AA1932560.1.mrna1
4312036	4318714	+	TRIAE_CS42_7BS_TGACv1_593247_AA1949770.1.mrna1
4356074	4359406	-	TRIAE_CS42_7BS_TGACv1_593247_AA1949780.1.mrna1
4495328	4497007	+	TRIAE_CS42_7BS_TGACv1_592459_AA1938490.1.mrna1
4510254	4511044	-	TRIAE_CS42_7BS_TGACv1_594756_AA1958270.1.mrna1
4513300	4515054	-	TRIAE_CS42_7BS_TGACv1_594756_AA1958260.1.mrna1
4585825	4591753	-	TRIAE_CS42_7BS_TGACv1_593155_AA1948690.1.mrna1
4593089	4594247	+	TRIAE_CS42_7BS_TGACv1_593155_AA1948700.1.mrna1
4595750	4596864	+	TRIAE_CS42_7BS_TGACv1_593155_AA1948710.1.mrna1
4601826	4604382	-	TRIAE_CS42_7BS_TGACv1_593155_AA1948720.1.mrna1
4604483	4605075	+	TRIAE_CS42_7BS_TGACv1_593155_AA1948730.1.mrna1
4613059	4615376	+	TRIAE_CS42_7BS_TGACv1_595127_AA1958800.1.mrna1
4800857	4828588	+	TRIAE_CS42_7BS_TGACv1_592417_AA1937740.1.mrna1
5011163	5012712	-	TRIAE_CS42_7BS_TGACv1_594071_AA1955930.1.mrna1
5022352	5023261	+	TRIAE_CS42_7BS_TGACv1_594071_AA1955920.1.mrna1
5054365	5058858	-	TRIAE_CS42_7BS_TGACv1_593589_AA1952770.1.mrna1
5058850	5062767	+	TRIAE_CS42_7BS_TGACv1_593589_AA1952760.1.mrna1
5117372	5118156	-	TRIAE_CS42_7BS_TGACv1_593850_AA1954800.1.mrna1
5257473	5258333	+	TRIAE_CS42_7BS_TGACv1_592160_AA1932080.1.mrna1
5266743	5270013	+	TRIAE_CS42_7BS_TGACv1_592160_AA1932090.1.mrna1
5271283	5272374	+	TRIAE_CS42_7BS_TGACv1_592160_AA1932100.1.mrna1
5281038	5285960	+	TRIAE_CS42_7BS_TGACv1_592160_AA1932110.1.mrna1
5316991	5322992	+	TRIAE_CS42_7BS_TGACv1_592160_AA1932120.1.mrna1
5326475	5339882	+	TRIAE_CS42_7BS_TGACv1_592160_AA1932130.1.mrna1
5339948	5342952	+	TRIAE_CS42_7BS_TGACv1_592160_AA1932140.1.mrna1
5344529	5346470	+	TRIAE_CS42_7BS_TGACv1_592160_AA1932150.1.mrna1
5346857	5347607	-	TRIAE_CS42_7BS_TGACv1_592160_AA1932160.1.mrna1
5353074	5354674	+	TRIAE_CS42_7BS_TGACv1_592160_AA1932170.1.mrna1
5361303	5364763	+	TRIAE_CS42_7BS_TGACv1_592160_AA1932180.1.mrna1
5497978	5498932	-	TRIAE_CS42_7BS_TGACv1_593766_AA1954340.1.mrna1
5499614	5506822	+	TRIAE_CS42_7BS_TGACv1_593766_AA1954330.1.mrna1
5505154	5506822	+	TRIAE_CS42_7BS_TGACv1_593766_AA1954320.1.mrna1
5508534	5512785	+	TRIAE_CS42_7BS_TGACv1_593766_AA1954310.1.mrna1
5513949	5521242	-	TRIAE_CS42_7BS_TGACv1_593766_AA1954300.1.mrna1
5915714	5923470	+	TRIAE_CS42_7BS_TGACv1_592058_AA1929480.1.mrna1
5923872	5929187	-	TRIAE_CS42_7BS_TGACv1_592058_AA1929490.1.mrna1
5929888	5930937	+	TRIAE_CS42_7BS_TGACv1_592058_AA1929500.1.mrna1
5981410	5999811	-	TRIAE_CS42_7BS_TGACv1_592058_AA1929510.1.mrna1
6033006	6034823	-	TRIAE_CS42_7BS_TGACv1_592058_AA1929520.1.mrna1
6066136	6078759	-	TRIAE_CS42_7BS_TGACv1_593230_AA1949590.1.mrna1
6081190	6088818	-	TRIAE_CS42_7BS_TGACv1_593230_AA1949580.1.mrna1
6100634	6108800	+	TRIAE_CS42_7BS_TGACv1_593230_AA1949570.1.mrna1
6149627	6154201	+	TRIAE_CS42_7BS_TGACv1_592744_AA1943880.1.mrna1
6176359	6181748	+	TRIAE_CS42_7BS_TGACv1_592744_AA1943890.1.mrna1
6180390	6181748	-	TRIAE_CS42_7BS_TGACv1_592744_AA1943900.1.mrna1
6233280	6237381	+	TRIAE_CS42_7BS_TGACv1_592744_AA1943910.1.mrna1
6364277	6367304	-	TRIAE_CS42_7BS_TGACv1_593431_AA1951490.1.mrna1
6369615	6372844	+	TRIAE_CS42_7BS_TGACv1_593431_AA1951500.1.mrna1
6373497	6375134	-	TRIAE_CS42_7BS_TGACv1_593431_AA1951510.1.mrna1
6391275	6395559	-	TRIAE_CS42_7BS_TGACv1_593431_AA1951520.1.mrna1
6394214	6395559	+	TRIAE_CS42_7BS_TGACv1_593431_AA1951530.1.mrna1
6401043	6402404	-	TRIAE_CS42_7BS_TGACv1_593431_AA1951540.1.mrna1
6621105	6622643	+	TRIAE_CS42_7BS_TGACv1_592690_AA1943200.1.mrna1
6747331	6753549	+	TRIAE_CS42_7BS_TGACv1_592450_AA1938360.1.mrna1
6755271	6755850	+	TRIAE_CS42_7BS_TGACv1_592450_AA1938350.1.mrna1
6776361	6776975	-	TRIAE_CS42_7BS_TGACv1_592450_AA1938340.1.mrna1
6788796	6797471	+	TRIAE_CS42_7BS_TGACv1_592450_AA1938330.1.mrna1
6826011	6832451	-	TRIAE_CS42_7BS_TGACv1_592450_AA1938325.1.mrna1
6834327	6835281	-	TRIAE_CS42_7BS_TGACv1_592450_AA1938320.1.mrna1
6921046	6921417	-	TRIAE_CS42_7BS_TGACv1_592805_AA1944490.1.mrna1
6981071	6982956	+	TRIAE_CS42_7BS_TGACv1_592805_AA1944500.1.mrna1
7023650	7029143	+	TRIAE_CS42_7BS_TGACv1_592466_AA1938590.1.mrna1
7030889	7031980	+	TRIAE_CS42_7BS_TGACv1_592466_AA1938600.1.mrna1
7037180	7039368	-	TRIAE_CS42_7BS_TGACv1_592466_AA1938610.1.mrna1
7091413	7095742	+	TRIAE_CS42_7BS_TGACv1_592466_AA1938630.1.mrna1
7159691	7160235	-	TRIAE_CS42_7BS_TGACv1_592529_AA1939890.1.mrna1
7180327	7181958	+	TRIAE_CS42_7BS_TGACv1_592529_AA1939880.1.mrna1
7200128	7201107	+	TRIAE_CS42_7BS_TGACv1_592529_AA1939870.1.mrna1
7209016	7213626	+	TRIAE_CS42_7BS_TGACv1_592529_AA1939860.1.mrna1
7234481	7235995	-	TRIAE_CS42_7BS_TGACv1_592529_AA1939850.1.mrna1
7306318	7311616	-	TRIAE_CS42_7BS_TGACv1_593708_AA1953920.1.mrna1
7320377	7322115	+	TRIAE_CS42_7BS_TGACv1_593708_AA1953910.1.mrna1
7350077	7351172	+	TRIAE_CS42_7BS_TGACv1_594079_AA1956040.1.mrna1
7356647	7358395	+	TRIAE_CS42_7BS_TGACv1_594079_AA1956030.1.mrna1
7365400	7367621	+	TRIAE_CS42_7BS_TGACv1_594079_AA1956020.1.mrna1
7441087	7441788	+	TRIAE_CS42_7BS_TGACv1_594249_AA1956890.1.mrna1
7468930	7471493	-	TRIAE_CS42_7BS_TGACv1_594639_AA1958150.1.mrna1
7541402	7543469	+	TRIAE_CS42_7BS_TGACv1_594023_AA1955590.1.mrna1
7558489	7560789	-	TRIAE_CS42_7BS_TGACv1_594055_AA1955840.1.mrna1
7570111	7570949	-	TRIAE_CS42_7BS_TGACv1_594055_AA1955830.1.mrna1
7715514	7717714	-	TRIAE_CS42_7BS_TGACv1_592396_AA1937370.1.mrna1
7727803	7728467	+	TRIAE_CS42_7BS_TGACv1_592396_AA1937360.1.mrna1
7730389	7732462	-	TRIAE_CS42_7BS_TGACv1_592396_AA1937350.1.mrna1
7732803	7735419	+	TRIAE_CS42_7BS_TGACv1_592396_AA1937340.1.mrna1
8363953	8365428	+	TRIAE_CS42_7BS_TGACv1_592419_AA1937770.1.mrna1
8365873	8366801	+	TRIAE_CS42_7BS_TGACv1_592419_AA1937760.1.mrna1
8446633	8448713	-	TRIAE_CS42_7BS_TGACv1_592419_AA1937750.1.mrna1
8519782	8526725	-	TRIAE_CS42_7BS_TGACv1_593461_AA1951780.1.mrna1
8675801	8676994	-	TRIAE_CS42_7BS_TGACv1_592068_AA1929800.1.mrna1
8859265	8863645	+	TRIAE_CS42_7BS_TGACv1_592940_AA1946580.1.mrna1
8865460	8868504	-	TRIAE_CS42_7BS_TGACv1_592940_AA1946570.1.mrna1
8880836	8889780	-	TRIAE_CS42_7BS_TGACv1_592940_AA1946560.1.mrna1
8916690	8917649	-	TRIAE_CS42_7BS_TGACv1_593410_AA1951130.1.mrna1
8924680	8929129	-	TRIAE_CS42_7BS_TGACv1_593410_AA1951140.1.mrna1
8932099	8933849	-	TRIAE_CS42_7BS_TGACv1_593410_AA1951150.1.mrna1
9086887	9089361	-	TRIAE_CS42_7BS_TGACv1_592091_AA1930330.1.mrna1
9311635	9312383	+	TRIAE_CS42_7BS_TGACv1_591937_AA1926030.1.mrna1
9317800	9318424	+	TRIAE_CS42_7BS_TGACv1_591937_AA1926020.1.mrna1
9631990	9632848	-	TRIAE_CS42_7BS_TGACv1_592550_AA1940190.1.mrna1
9702354	9704372	+	TRIAE_CS42_7BS_TGACv1_595178_AA1958810.1.mrna1
9750174	9750648	+	TRIAE_CS42_7BS_TGACv1_595826_AA1959080.1.mrna1
9750704	9751620	+	TRIAE_CS42_7BS_TGACv1_595826_AA1959090.1.mrna1
9751487	9753375	+	TRIAE_CS42_7BS_TGACv1_592783_AA1944270.1.mrna1
9754052	9760096	-	TRIAE_CS42_7BS_TGACv1_592783_AA1944260.1.mrna1
9799119	9803826	+	TRIAE_CS42_7BS_TGACv1_592783_AA1944250.1.mrna1
9811360	9813668	+	TRIAE_CS42_7BS_TGACv1_592783_AA1944240.1.mrna1
10061106	10063073	+	TRIAE_CS42_7BS_TGACv1_592484_AA1938970.1.mrna1
10067562	10070047	+	TRIAE_CS42_7BS_TGACv1_592484_AA1938980.1.mrna1
10101944	10103928	+	TRIAE_CS42_7BS_TGACv1_594578_AA1957900.1.mrna1
10156541	10161061	-	TRIAE_CS42_7BS_TGACv1_592815_AA1944570.1.mrna1
10174378	10175962	-	TRIAE_CS42_7BS_TGACv1_592815_AA1944560.1.mrna1
10208390	10210748	+	TRIAE_CS42_7BS_TGACv1_592815_AA1944550.1.mrna1
10215848	10216267	-	TRIAE_CS42_7BS_TGACv1_592815_AA1944540.1.mrna1
10237523	10238771	+	TRIAE_CS42_7BS_TGACv1_594184_AA1956490.1.mrna1
10240875	10241702	-	TRIAE_CS42_7BS_TGACv1_594184_AA1956480.1.mrna1
10558932	10561049	+	TRIAE_CS42_7BS_TGACv1_592451_AA1938400.1.mrna1
10573277	10575924	+	TRIAE_CS42_7BS_TGACv1_592451_AA1938390.1.mrna1
10581947	10584375	+	TRIAE_CS42_7BS_TGACv1_592451_AA1938380.1.mrna1
10639332	10641270	+	TRIAE_CS42_7BS_TGACv1_592451_AA1938370.1.mrna1
10881161	10882286	+	TRIAE_CS42_7BS_TGACv1_595488_AA1958970.1.mrna1
10893472	10895680	+	TRIAE_CS42_7BS_TGACv1_593385_AA1950950.1.mrna1
10916918	10918835	+	TRIAE_CS42_7BS_TGACv1_593385_AA1950940.1.mrna1
10922065	10923320	-	TRIAE_CS42_7BS_TGACv1_593385_AA1950930.1.mrna1
10946494	10948312	+	TRIAE_CS42_7BS_TGACv1_593385_AA1950920.1.mrna1
10962146	10963792	+	TRIAE_CS42_7BS_TGACv1_594660_AA1958180.1.mrna1
11168519	11170250	-	TRIAE_CS42_7BS_TGACv1_594047_AA1955730.1.mrna1
11250528	11254574	-	TRIAE_CS42_7BS_TGACv1_592943_AA1946600.1.mrna1
11260632	11264859	+	TRIAE_CS42_7BS_TGACv1_592943_AA1946610.1.mrna1
11279674	11281000	+	TRIAE_CS42_7BS_TGACv1_592626_AA1941740.1.mrna1
11529688	11531396	+	TRIAE_CS42_7BS_TGACv1_592219_AA1933560.1.mrna1
11597645	11599706	+	TRIAE_CS42_7BS_TGACv1_592099_AA1930560.1.mrna1
11634663	11635566	+	TRIAE_CS42_7BS_TGACv1_592099_AA1930570.1.mrna1
11693358	11697962	+	TRIAE_CS42_7BS_TGACv1_592099_AA1930580.1.mrna1
11698708	11699566	+	TRIAE_CS42_7BS_TGACv1_592099_AA1930590.1.mrna1
11699770	11706307	-	TRIAE_CS42_7BS_TGACv1_592099_AA1930600.1.mrna1
11746393	11747124	-	TRIAE_CS42_7BS_TGACv1_592099_AA1930610.1.mrna1
11748502	11751824	-	TRIAE_CS42_7BS_TGACv1_592099_AA1930620.1.mrna1
11895667	11901602	-	TRIAE_CS42_7BS_TGACv1_593367_AA1950870.1.mrna1
12147617	12148947	+	TRIAE_CS42_7BS_TGACv1_592205_AA1933150.1.mrna1
12149305	12150249	+	TRIAE_CS42_7BS_TGACv1_592205_AA1933160.1.mrna1
12179245	12180699	+	TRIAE_CS42_7BS_TGACv1_592205_AA1933170.1.mrna1
12181209	12189064	-	TRIAE_CS42_7BS_TGACv1_592205_AA1933180.1.mrna1
12193156	12195290	-	TRIAE_CS42_7BS_TGACv1_592205_AA1933190.1.mrna1
12204456	12208359	-	TRIAE_CS42_7BS_TGACv1_592205_AA1933200.1.mrna1
12239587	12243424	-	TRIAE_CS42_7BS_TGACv1_592205_AA1933210.1.mrna1
12363114	12366661	-	TRIAE_CS42_7BS_TGACv1_592494_AA1939140.1.mrna1
12380185	12383962	-	TRIAE_CS42_7BS_TGACv1_592494_AA1939150.1.mrna1
12386306	12391133	-	TRIAE_CS42_7BS_TGACv1_592494_AA1939160.1.mrna1
12391516	12394314	-	TRIAE_CS42_7BS_TGACv1_592494_AA1939170.1.mrna1
12395041	12400287	-	TRIAE_CS42_7BS_TGACv1_592494_AA1939180.1.mrna1
12405313	12409321	-	TRIAE_CS42_7BS_TGACv1_592494_AA1939190.1.mrna1
12409368	12412151	-	TRIAE_CS42_7BS_TGACv1_592494_AA1939200.1.mrna1
12480768	12490549	+	TRIAE_CS42_7BS_TGACv1_593944_AA1955210.1.mrna1
12491945	12492420	+	TRIAE_CS42_7BS_TGACv1_593944_AA1955200.1.mrna1
12531072	12540159	-	TRIAE_CS42_7BS_TGACv1_592750_AA1943970.1.mrna1
12793400	12794038	+	TRIAE_CS42_7BS_TGACv1_594325_AA1957100.1.mrna1
12809024	12811510	+	TRIAE_CS42_7BS_TGACv1_594325_AA1957110.1.mrna1
12820028	12823786	-	TRIAE_CS42_7BS_TGACv1_592707_AA1943420.1.mrna1
12951722	12953956	+	TRIAE_CS42_7BS_TGACv1_591915_AA1925490.1.mrna1
12966274	12967708	+	TRIAE_CS42_7BS_TGACv1_591915_AA1925500.1.mrna1
13022439	13025077	+	TRIAE_CS42_7BS_TGACv1_591915_AA1925510.1.mrna1
13111546	13120190	-	TRIAE_CS42_7BS_TGACv1_591915_AA1925520.1.mrna1
13242138	13245672	-	TRIAE_CS42_7BS_TGACv1_592053_AA1929350.1.mrna1
13307005	13308896	+	TRIAE_CS42_7BS_TGACv1_592053_AA1929360.1.mrna1
13328909	13329661	-	TRIAE_CS42_7BS_TGACv1_592053_AA1929370.1.mrna1
13330396	13331510	+	TRIAE_CS42_7BS_TGACv1_592053_AA1929380.1.mrna1
13623815	13628612	-	TRIAE_CS42_7BS_TGACv1_594798_AA1958420.1.mrna1
13628693	13631231	-	TRIAE_CS42_7BS_TGACv1_594798_AA1958430.1.mrna1
13703731	13707768	-	TRIAE_CS42_7BS_TGACv1_592714_AA1943570.1.mrna1
13709008	13714403	-	TRIAE_CS42_7BS_TGACv1_592714_AA1943560.1.mrna1
13770630	13771928	+	TRIAE_CS42_7BS_TGACv1_592714_AA1943550.1.mrna1
13800306	13811509	-	TRIAE_CS42_7BS_TGACv1_592389_AA1937230.1.mrna1
13823786	13828878	-	TRIAE_CS42_7BS_TGACv1_592389_AA1937220.1.mrna1
13857142	13858556	-	TRIAE_CS42_7BS_TGACv1_592389_AA1937210.1.mrna1
13858565	13869376	-	TRIAE_CS42_7BS_TGACv1_592389_AA1937200.1.mrna1
13872301	13881830	-	TRIAE_CS42_7BS_TGACv1_592389_AA1937190.1.mrna1
14063098	14072898	-	TRIAE_CS42_7BS_TGACv1_593855_AA1954840.1.mrna1
14103326	14104306	+	TRIAE_CS42_7BS_TGACv1_593403_AA1951060.1.mrna1
14168875	14170030	-	TRIAE_CS42_7BS_TGACv1_591878_AA1924210.1.mrna1
14171722	14175687	-	TRIAE_CS42_7BS_TGACv1_591878_AA1924220.1.mrna1
14206960	14208131	-	TRIAE_CS42_7BS_TGACv1_595992_AA1959100.1.mrna1
14327817	14328245	+	TRIAE_CS42_7BS_TGACv1_597738_AA1959350.1.mrna1
14328047	14329522	+	TRIAE_CS42_7BS_TGACv1_596682_AA1959170.1.mrna1
14696956	14697679	+	TRIAE_CS42_7BS_TGACv1_591871_AA1924010.1.mrna1
14721285	14722455	+	TRIAE_CS42_7BS_TGACv1_591871_AA1924020.1.mrna1
14725534	14726648	+	TRIAE_CS42_7BS_TGACv1_591871_AA1924030.1.mrna1
14727125	14731714	+	TRIAE_CS42_7BS_TGACv1_591871_AA1924040.1.mrna1
14763848	14765206	-	TRIAE_CS42_7BS_TGACv1_591871_AA1924050.1.mrna1
14765968	14787392	-	TRIAE_CS42_7BS_TGACv1_591871_AA1924060.1.mrna1
14787947	14788559	-	TRIAE_CS42_7BS_TGACv1_591871_AA1924070.1.mrna1
14865746	14866588	-	TRIAE_CS42_7BS_TGACv1_591871_AA1924080.1.mrna1
14873028	14875855	-	TRIAE_CS42_7BS_TGACv1_591871_AA1924090.1.mrna1
14900066	14901718	+	TRIAE_CS42_7BS_TGACv1_591871_AA1924100.1.mrna1
14903585	14905515	+	TRIAE_CS42_7BS_TGACv1_591871_AA1924110.1.mrna1
14909685	14910519	+	TRIAE_CS42_7BS_TGACv1_591871_AA1924120.1.mrna1
14980616	14981530	+	TRIAE_CS42_7BS_TGACv1_592475_AA1938750.1.mrna1
14992399	14995198	+	TRIAE_CS42_7BS_TGACv1_592475_AA1938760.1.mrna1
14996289	15002050	+	TRIAE_CS42_7BS_TGACv1_592475_AA1938770.1.mrna1
15002069	15002688	-	TRIAE_CS42_7BS_TGACv1_592475_AA1938780.1.mrna1
15018007	15018911	+	TRIAE_CS42_7BS_TGACv1_592475_AA1938790.1.mrna1
15019387	15020866	-	TRIAE_CS42_7BS_TGACv1_592475_AA1938800.1.mrna1
15022807	15027291	+	TRIAE_CS42_7BS_TGACv1_592475_AA1938810.1.mrna1
15025023	15027128	+	TRIAE_CS42_7BS_TGACv1_594424_AA1957510.1.mrna1
15035405	15038826	-	TRIAE_CS42_7BS_TGACv1_594424_AA1957500.1.mrna1
15070988	15072593	-	TRIAE_CS42_7BS_TGACv1_593136_AA1948470.1.mrna1
15070988	15079292	-	TRIAE_CS42_7BS_TGACv1_593136_AA1948480.1.mrna1
15227069	15234067	+	TRIAE_CS42_7BS_TGACv1_592971_AA1946880.1.mrna1
15268749	15292376	-	TRIAE_CS42_7BS_TGACv1_593233_AA1949670.1.mrna1
15298257	15298995	+	TRIAE_CS42_7BS_TGACv1_593233_AA1949660.1.mrna1
15299486	15301336	-	TRIAE_CS42_7BS_TGACv1_593233_AA1949650.1.mrna1
15301742	15308446	-	TRIAE_CS42_7BS_TGACv1_593233_AA1949640.1.mrna1
15370234	15370952	-	TRIAE_CS42_7BS_TGACv1_592202_AA1933120.1.mrna1
15505771	15507078	+	TRIAE_CS42_7BS_TGACv1_593632_AA1953280.1.mrna1
15587260	15589228	-	TRIAE_CS42_7BS_TGACv1_592658_AA1942510.1.mrna1
15592335	15602518	-	TRIAE_CS42_7BS_TGACv1_592658_AA1942520.1.mrna1
15609581	15611359	+	TRIAE_CS42_7BS_TGACv1_592658_AA1942530.1.mrna1
15619089	15619760	-	TRIAE_CS42_7BS_TGACv1_592658_AA1942540.1.mrna1
15632618	15633335	-	TRIAE_CS42_7BS_TGACv1_592658_AA1942550.1.mrna1
15711989	15714647	-	TRIAE_CS42_7BS_TGACv1_592618_AA1941520.1.mrna1
15774914	15777254	+	TRIAE_CS42_7BS_TGACv1_592618_AA1941530.1.mrna1
15802809	15807632	-	TRIAE_CS42_7BS_TGACv1_593616_AA1953130.1.mrna1
15806023	15810990	-	TRIAE_CS42_7BS_TGACv1_593616_AA1953140.1.mrna1
15826605	15828823	-	TRIAE_CS42_7BS_TGACv1_593616_AA1953150.1.mrna1
15925724	15927665	+	TRIAE_CS42_7BS_TGACv1_593113_AA1948290.1.mrna1
15935324	15937970	+	TRIAE_CS42_7BS_TGACv1_593113_AA1948300.1.mrna1
16514947	16516705	+	TRIAE_CS42_7BS_TGACv1_592016_AA1928270.1.mrna1
16524307	16526805	+	TRIAE_CS42_7BS_TGACv1_592016_AA1928260.1.mrna1
16707488	16709149	+	TRIAE_CS42_7BS_TGACv1_593019_AA1947350.1.mrna1
16731795	16734932	+	TRIAE_CS42_7BS_TGACv1_593058_AA1947780.1.mrna1
16812631	16813687	+	TRIAE_CS42_7BS_TGACv1_593774_AA1954380.1.mrna1
16826309	16828853	+	TRIAE_CS42_7BS_TGACv1_593774_AA1954390.1.mrna1
16833149	16835197	+	TRIAE_CS42_7BS_TGACv1_593774_AA1954400.1.mrna1
16920151	16922718	-	TRIAE_CS42_7BS_TGACv1_592764_AA1944110.1.mrna1
16950832	16953610	+	TRIAE_CS42_7BS_TGACv1_592764_AA1944100.1.mrna1
16991063	16994557	-	TRIAE_CS42_7BS_TGACv1_593118_AA1948380.1.mrna1
17177601	17179405	-	TRIAE_CS42_7BS_TGACv1_595807_AA1959070.1.mrna1
17213082	17214855	+	TRIAE_CS42_7BS_TGACv1_593291_AA1950210.1.mrna1
17507959	17511682	+	TRIAE_CS42_7BS_TGACv1_592684_AA1943040.1.mrna1
17512600	17515917	+	TRIAE_CS42_7BS_TGACv1_592684_AA1943030.1.mrna1
17516107	17517054	-	TRIAE_CS42_7BS_TGACv1_592684_AA1943020.1.mrna1
17611941	17614959	-	TRIAE_CS42_7BS_TGACv1_594500_AA1957740.1.mrna1
17646260	17647017	-	TRIAE_CS42_7BS_TGACv1_592895_AA1945930.1.mrna1
17648626	17657563	+	TRIAE_CS42_7BS_TGACv1_592895_AA1945940.1.mrna1
17662196	17665484	+	TRIAE_CS42_7BS_TGACv1_592895_AA1945950.1.mrna1
17666456	17667540	+	TRIAE_CS42_7BS_TGACv1_592895_AA1945960.1.mrna1
17691120	17692408	+	TRIAE_CS42_7BS_TGACv1_592895_AA1945970.1.mrna1
17841950	17847668	-	TRIAE_CS42_7BS_TGACv1_591980_AA1927290.1.mrna1
17875579	17878846	+	TRIAE_CS42_7BS_TGACv1_591980_AA1927300.1.mrna1
17883605	17884699	+	TRIAE_CS42_7BS_TGACv1_591980_AA1927310.1.mrna1
17886055	17887660	+	TRIAE_CS42_7BS_TGACv1_591980_AA1927320.1.mrna1
17890099	17898161	-	TRIAE_CS42_7BS_TGACv1_591980_AA1927330.1.mrna1
17960254	17964849	+	TRIAE_CS42_7BS_TGACv1_591980_AA1927340.1.mrna1
18093182	18095000	+	TRIAE_CS42_7BS_TGACv1_593620_AA1953180.1.mrna1
18096020	18103571	-	TRIAE_CS42_7BS_TGACv1_593620_AA1953170.1.mrna1
18199332	18205408	-	TRIAE_CS42_7BS_TGACv1_592464_AA1938530.1.mrna1
18206129	18208682	+	TRIAE_CS42_7BS_TGACv1_592464_AA1938540.1.mrna1
18208771	18218178	-	TRIAE_CS42_7BS_TGACv1_592464_AA1938550.1.mrna1
18213446	18215335	+	TRIAE_CS42_7BS_TGACv1_592464_AA1938560.1.mrna1
18288363	18291921	-	TRIAE_CS42_7BS_TGACv1_592398_AA1937380.1.mrna1
18498249	18506298	-	TRIAE_CS42_7BS_TGACv1_592410_AA1937560.1.mrna1
18792255	18796877	-	TRIAE_CS42_7BS_TGACv1_592734_AA1943790.1.mrna1
18957316	18959900	-	TRIAE_CS42_7BS_TGACv1_594086_AA1956080.1.mrna1
19257758	19258707	+	TRIAE_CS42_7BS_TGACv1_593602_AA1952890.1.mrna1
19271787	19276907	-	TRIAE_CS42_7BS_TGACv1_593602_AA1952880.1.mrna1
19364228	19364658	+	TRIAE_CS42_7BS_TGACv1_594254_AA1956900.1.mrna1
19535467	19539426	-	TRIAE_CS42_7BS_TGACv1_593790_AA1954460.1.mrna1
19680750	19684364	-	TRIAE_CS42_7BS_TGACv1_592601_AA1941170.1.mrna1
19760397	19762587	+	TRIAE_CS42_7BS_TGACv1_593860_AA1954890.1.mrna1
19763687	19766073	+	TRIAE_CS42_7BS_TGACv1_593860_AA1954880.1.mrna1
19767244	19773607	-	TRIAE_CS42_7BS_TGACv1_593860_AA1954870.1.mrna1
19807763	19808379	+	TRIAE_CS42_7BS_TGACv1_595361_AA1958940.1.mrna1
19816617	19828357	-	TRIAE_CS42_7BS_TGACv1_593567_AA1952510.1.mrna1
20034309	20035605	-	TRIAE_CS42_7BS_TGACv1_593621_AA1953190.1.mrna1
20056057	20064605	-	TRIAE_CS42_7BS_TGACv1_593621_AA1953200.1.mrna1
