# Supplementary material for: Developmental responses of bread wheat to changes in ambient temperature following deletion of a locus that includes FLOWERING LOCUS T1
Source: Plant Cell Environ. 2018 Feb 7;41(7):1715–25. doi: 10.1111/pce.13130 (PMC6033019; doi:10.1111/pce.13130)
Supplement: Supplementary file 1 — Figure S1: Flowering time under different ambient temperatures Figure S2: Gene expression of activators in flowering regulation Figure S3: Gene expression of FT genes in FT‐B1 NILs Figure S4: FT alleles in the Paragon cultivar Table S1: Oligonucleotides used for determining the extent of the FT‐B1 deletion Table S2: List of all predicted genes and gene models within the deleted region of 7BS from the IWGSC alignment Table S3: Oligonucleotides used in Q‐PCR analysis [file PCE-41-1715-s001.zip › Supplementary Table 3 .xlsx]

## Sheet: Sheet1
Oligonucleotide Identity	Sequence	Sequence	Publication
TaFT – A1	GGTACAACTGGTGCCTCGTT	CGAGCTGCTGGAAGAGC	Shaw et al., 2012
TaFT – B1	GTCGTTCGGGCAGGAG	TGGAAGAGTACGAGCACGA	Shaw et al., 2012
TaFT – D1	ATCCTTCGGGCAGGAG	CCGGGAGCGTACACG	Shaw et al., 2012
TaCO – A2	GTGGGTATAATACCAGACAACACC	GGTTTTCTGAAACTTCCTTGTCT	Shaw et al., 2012
TaCO – B2	CTCTGGCTTCGTGGAGG	ATTGTATCCGACAAGGTTGAAGT	Shaw et al., 2012
TaCO – D2	GGTATAGTACCGGACAACTCCA	GTGGTCGTGCTTCTGCATATG	Shaw et al., 2012
TaFT2	TTTCTACACGCTGGTGATGG	GTGACCAGCCAGTGCAAGTA	Lv et al., 2014
TaFT3	GTACTTGCACTGGATGGTGTC	CATCTGGTGCAAAAACTGT	Lv et al., 2014
TaFT4	TGGATCCTGATGCGCCTAA	CAGTCACCATCCAGTGCAGGTA	Lv et al., 2014
HvRSH1	TGGGAATCAGCGGTCTAAGG	CTTTGGAAACGAGGCGAGAG	Greenup et al., 2010
HvGAPDH	CCTTCCGTGTTCCCACTGTTG	ATGCCCTTGAGGTTTCCCTC	McGrann et al., 2009
TRIAE_CS42_6DS_ TGACv1_544038_AA1746170	CATGCTCTGGGATTTATCCAT	CTGGATCATTTCCGGTGC	Borrill et al., 2016
TRIAE_CS42_5AS_TGACv1_392916_AA1266200	TCTAAATGTCCAGGAAGCTGTTA	CCTGTGGTGCCCAACTATT	Borrill et al., 2016
